# Supplementary material for: E4BP4 in macrophages induces an anti-inflammatory phenotype that ameliorates the severity of colitis
Source: Commun Biol. 2024 May 7;7:527. doi: 10.1038/s42003-024-06099-4 (PMC11076557; doi:10.1038/s42003-024-06099-4)
Supplement: Supplementary file 4 — Supplementary Data 1 [file 42003_2024_6099_MOESM4_ESM.xlsx]

## Sheet: Fig. 1b
Fig. 1b
Daily time courses of body weight change (n=8)
	M-E4BP4_1	M-E4BP4_2	M-E4BP4_3	M-E4BP4_4	M-E4BP4_5	M-E4BP4_6	M-E4BP4_7	M-E4BP4_8
day1	99.1342	96.9163	87.6068	101.594	101.176	99.5556	100	99.0868
day2	99.5671	96.9163	82.4786	101.594	101.961	99.5556	99.5652	100.457
day3	101.299	98.2379	102.564	101.195	101.569	100.444	98.2609	100.913
day4	102.597	98.2379	103.419	100.797	101.176	100	96.9565	100
day5	103.463	96.0352	100.427	100	99.6078	96	90	99.0868
day6	103.896	91.63	99.1453	92.8287	97.2549	91.1111	86.087	96.8037
day7	99.5671	89.4273	95.7265	84.4622	89.0196	82.2222	84.3478	89.0411
day8	94.3723	82.8194	97.0085	79.2829	85.4902	79.1111	80.8696	84.4749
day9	90.0433	81.9383	94.4444	77.2908	78.4314	75.5556	78.2609	78.0822
day10	87.8788	79.7357	97.0085	74.9004	76.8627	73.3333	77.8261	73.9726
day11	88.7446	81.9383	98.29	75.6972	78.8235	79.8319	82.1739	76.8559
day12	93.0736	91.1894	99.1453	76.494	81.9608	86.1345	83.913	82.9694
day13	93.5065	95.1542	99.5726	78.4861	86.6667	89.0756	89.1304	88.6463
day14	94.3723	92.0705	100.855	83.6653	87.451	92.0168	91.7391	91.7031
	WT_1	WT_2	WT_3	WT_4	WT_5	WT_6	WT_7	WT_8
day1	97.1429	96.1702	87.8261	100.439	100	97.0588	97.2222	98.6425
day2	97.9592	97.8723	97.3913	98.6842	100.4	100	98.4127	101.81
day3	98.7755	98.7234	101.304	96.0526	99.2	100.42	100.397	102.262
day4	98.7755	97.4468	101.739	95.614	98.8	98.3193	97.619	101.81
day5	102.857	91.0638	100.87	91.2281	97.6	95.3782	95.6349	100
day6	98.7755	86.8085	96.087	87.7193	96.4	94.958	95.6349	99.5475
day7	93.8776	80.4255	95.2174	81.1404	90.4	86.9748	88.8889	92.7602
day8	86.5306	75.3191	92.6087	75.4386	85.6	81.0924	79.3651	83.2579
day9	84.898	69.7872	87.8261	70.1754	79.6	77.7311	77.381	78.733
day10	84.0816	74.0426	84.7826	67.1053	78	77.3109	76.9841	75.1131
day11	85.7143	76.1702	84.78	69.2982	80.4	76.8889	77.381	76.0181
day12	91.4286	82.1277	86.5217	71.9298	84.8	80	78.5714	77.8281
day13	95.102	85.5319	89.1304	74.5614	87.2	83.1111	78.5714	78.733
day14	95.102	84.2553	91.7391	80.7018	87.2	82.6667	83.3333	83.7104

## Sheet: Fig. 1c
Fig. 1c
Daily time courses of disease activity index (DAI) (n=8)
	M-E4BP4_1	M-E4BP4_2	M-E4BP4_3	M-E4BP4_4	M-E4BP4_5	M-E4BP4_6	M-E4BP4_7	M-E4BP4_8
day1	0	1	2	0	0	0	0	0
day2	0	1	3	0	0	0	0	0
day3	0	1	0	0	0	2	1	0
day4	4	7	2	2	0	2	3	2
day5	4	7	4	8	4	9	3	6
day6	6	9	4	9	5	9	10	9
day7	8	10	5	10	9	11	10	9
day8	5	9	5	7	6	7	7	6
day9	5	7	5	8	8	8	8	8
day10	6	6	3	8	6	6	8	6
day11	6	5	3	8	6	5	7	6
day12	3	3	0	8	5	4	7	5
day13	3	3	0	6	2	2	3	4
day14	3	3	0	3	4	1	1	3
	WT_1	WT_2	WT_3	WT_4	WT_5	WT_6	WT_7	WT_8
day1	1	1	2	0	0	1	1	1
day2	1	0	1	1	0	0	1	0
day3	2	3	0	3	0	2	2	0
day4	4	7	2	5	1	5	3	2
day5	6	9	4	7	7	9	7	6
day6	8	10	5	10	9	9	9	8
day7	9	11	9	11	9	11	10	9
day8	8	12	5	10	6	9	7	7
day9	7	8	6	8	7	8	8	8
day10	7	6	7	8	8	8	8	8
day11	4	6	7	8	7	8	8	8
day12	3	5	6	8	4	5	8	8
day13	3	6	6	6	4	5	6	6
day14	5	7	5	3	4	7	7	5

## Sheet: Fig. 1e
Fig. 1e
Colon length (cm) on day 14 with and without 7 days’ DSS treatment (water: n=5, DSS + water: n=8)
Sample No.	WT-DSS	M-E4BP4-DSS	WT-CTRL	M-E4BP4-CTRL
1	6	6	8.7	8.7
2	6.2	6.2	8.5	8.5
3	6.2	7.2	9	9.5
4	5.5	6.5	8.8	9.2
5	6	7	9	8.5
6	5.3	6.3
7	5.8	5.8
8	5.5	7

## Sheet: Fig. 1g
Fig. 1g
Histological score(HE) on Days 0, 7, 10, 12, and 14 (n=6)
	Sample No.	WT-DSS	M-E4BP4-DSS
Day0	1	0	0
	2	0	0
	3	0	0
	4	0	0
	5	0	0
	6	0	0
	Sample No.	WT-DSS	M-E4BP4-DSS
Day7	7	3	3
	8	3.5	3
	9	4	4
	10	4	3
	11	4	3
	12	4	4
	Sample No.	WT-DSS	M-E4BP4-DSS
Day10	13	4	4
	14	4	3
	15	4	3
	16	4	4
	17	4	4
	18	4	4
	Sample No.	WT-DSS	M-E4BP4-DSS
Day12	19	4	3
	20	4	2
	21	4	2
	22	3	4
	23	3	3
	24	2	3
	Sample No.	WT-DSS	M-E4BP4-DSS
Day14	25	3	1
	26	3	3
	27	3	2
	28	3	3
	29	3	4
	30	4	2

## Sheet: Fig. 1h
Fig. 1h
Ki67 positive cells on Days 0, 7, 10, 12, and 14 (n=6)
	Sample No.	WT-DSS	M-E4BP4-DSS
Day0	1	32.19	23.51
	2	36.21	20.08
	3	30.35	23.95
	4	24.61	22.32
	5	30.07	36.35
	6	18.52	29.46
	Sample No.	WT-DSS	M-E4BP4-DSS
Day7	7	28.3784	41.3589
	8	39.4578	44.5545
	9	26.3948	28.2178
	10	32.5	29.6976
	11	39.5702	21.0678
	12	23.4234	21.4423
	Sample No.	WT-DSS	M-E4BP4-DSS
Day10	13	23.4432	25.2252
	14	21.066	37.3293
	15	23.9691	40.4124
	16	24.7878	34.4371
	17	33.8129	30.8537
	18	30.4348	56.1605
	Sample No.	WT-DSS	M-E4BP4-DSS
Day12	19	15.7676	8.10617
	20	17.9386	14.3824
	21	7.37374	8.6758
	22	15.6542	20.7692
	23	24.6964	11.5438
	24	26.2376	7.76993
	Sample No.	WT-DSS	M-E4BP4-DSS
Day14	25	9.19698	14.8855
	26	17.7814	10.4149
	27	8.0026	15.0596
	28	11.3793	12.3113
	29	7.52212	14.8387
	30	19.2647	23.8462

## Sheet: Fig. 1i
Fig. 1i
TUNEL positive cells on Days 0, 7, 10, 12, and 14 (n=6)
	Sample No.	WT-DSS	M-E4BP4-DSS
Day0	1	2.33333	2.44898
	2	3.33988	3.65854
	3	3.94432	3.40807
	4	2.33333	2.47569
	5	3.43658	1.29412
	6	2.09158	2.62113
	Sample No.	WT-DSS	M-E4BP4-DSS
Day7	7	11.326	7.32026
	8	9.89209	7.62527
	9	8.87931	15.674
	10	8.72939	15.074
	11	8.72483	11.2414
	12	9.43396	8.13704
	Sample No.	WT-DSS	M-E4BP4-DSS
Day10	13	12.3735	8.2206
	14	11.6817	10.9417
	15	12.4597	8.12357
	16	13.3739	10.1034
	17	22.1733	4.55235
	18	7.56082	9.49821
	Sample No.	WT-DSS	M-E4BP4-DSS
Day12	19	10.2428	8.76945
	20	10.0895	8.66873
	21	8.67257	9.35714
	22	14.8019	6.76692
	23	12.1718	5.61709
	24	9.12442	7.85597
	Sample No.	WT-DSS	M-E4BP4-DSS
Day14	25	9.8831	0.681431
	26	11.9308	0.798838
	27	6.32737	3.86775
	28	9.20662	2.93501
	29	6.34793	1.15473
	30	5.40541	2.71581

## Sheet: Fig. 1j
Fig. 1j
Comparison of α-diversity (OTU; operational taxonomic unit) of stool samples on day 0 and day 14 in WT vs M-E4BP4 mice (n=4)
Sample No.	WT day0	M-E4BP4 day0	WT day14	M-E4BP4 day14
1	186	276	195	233
2	281	276	169	246
3	267	259	189	245
4	264	252	201	229

## Sheet: Fig. 1k
Fig. 1k
Relative abundances of genus Lactobacillus and Akkermansia in each individual sample obtained from the LEfSe analysis (n=4)
g_Akkermansia RA
	Sample No.	WT	M-E4BP4
Day0	1	0.0783648	0.102102
	2	0.0608205	0.118135
	3	0.070024	0.143802
	4	0.0604385	0.102878
Day14	1	0.115658	0.126351
	2	0.116511	0.126823
	3	0.11613	0.154751
	4	0.108572	0.159596
g_Lactobacillus RA
	Sample No.	WT	M-E4BP4
Day0	1	0.0512385	0.1398
	2	0.039852	0.133349
	3	0.0654458	0.131571
	4	0.0569137	0.159525
Day14	1	0.0543364	0.100776
	2	0.0534294	0.105619
	3	0.0559069	0.101875
	4	0.0582808	0.114942

## Sheet: Supplementary Fig. 1b
Supplementary Fig. 1b
E4bp4 mRNA expression levels in hematopoietic cells in splenic tissue (n=5)
total spleen	Sample No.	WT	M-E4BP4
	1	0.611797	1.13311
	2	0.543288	1.27599
	3	0.679626	1.02002
	4	1.68408	0.411637
	5	1.4812	0.468019
T cells	Sample No.	WT	M-E4BP4
	1	0.996348	1.11954
	2	0.93078	1.19841
	3	1.17079	0.952736
	4	0.852389	1.30862
	5	1.04969	1.06265
B cells	Sample No.	WT	M-E4BP4
	1	0.635997	1.32651
	2	0.656522	1.28503
	3	1.02946	0.819509
	4	1.1198	0.753398
	5	1.55822	0.54142
Neutrophils	Sample No.	WT	M-E4BP4
	1	0.617077	1.19514
	2	1.00799	0.731644
	3	0.39704	1.85747
	4	1.49227	0.494208
	5	1.48562	0.49642
Macrophages	Sample No.	WT	M-E4BP4
	1	1.42499	2.03815
	2	1.12451	2.58276
	3	0.994246	2.92115
	4	0.676085	4.29582
	5	0.780168	3.72271
NK cells	Sample No.	WT	M-E4BP4
	1	1.32583	0.613076
	2	0.928966	0.874989
	3	1.20585	0.674077
	4	0.613376	1.32518
	5	0.92598	0.87781
DCs	Sample No.	WT	M-E4BP4
	1	1.32583	0.613076
	2	0.928966	0.874989
	3	1.20585	0.674077
	4	0.613376	1.32518
	5	0.92598	0.87781

## Sheet: Supplementary Fig. 1c
supplementary Fig. 1c
Confirmation of cell-specific mRNA expression (n=3)
	Cd3e
	Sample No.	WT	M-E4BP4
TotalSpleen	1	1.084	0.952
	2	1.020	0.930
	3	0.900	0.940
Tcells	1	6.696	8.379
	2	8.950	6.840
	3	8.520	8.030
	CD79a
	Sample No.	WT	M-E4BP4
TotalSpleen	1	1.238	0.782
	2	0.954	0.915
	3	0.810	0.880
B cells	1	3.578	3.993
	2	3.872	4.087
	3	5.130	3.810
	S100a9
	Sample No.	WT	M-E4BP4
TotalSpleen	1	1.311	0.857
	2	0.902	0.923
	3	0.790	0.970
Neutrophils	1	10.039	9.898
	2	12.138	11.046
	3	12.230	11.950
	Csf1r
	Sample No.	WT	M-E4BP4
TotalSpleen	1	0.953	1.485
	2	1.158	1.235
	3	0.890	1.430
Macrophages	1	5.394	6.043
	2	5.531	5.831
	3	5.950	6.100
	Itga2
	Sample No.	WT	M-E4BP4
TotalSpleen	1	1.054	1.344
	2	1.285	1.074
	3	0.660	1.720
NK cells	1	65.005	67.900
	2	70.840	63.857
	3	78.000	70.630
	Flt3
	Sample No.	WT	M-E4BP4
TotalSpleen	1	2.915	2.509
	2	2.448	2.156
	3	1.910	2.690
DCs	1	4.293	3.556
	2	5.492	3.852
	3	4.150	5.250

[truncated: 12 more sheets: Supplementary Fig. 1f, Supplementary Fig. 1g, Fig. 2g, Supplementary Fig. 2b, Supplementary Fig. 2f, Fig. 3a, Fig. 3c, Fig. 3e, Fig. 4j, Fig. 4l, Supplementary Fig. 4e, Supplementary Fig. 4f]
